# Supplementary material for: Nucleoside Reverse Transcriptase Inhibitor Exposure Is Associated with Lower Alzheimer’s Disease Risk: A Retrospective Cohort Proof-of-Concept Study
Source: Pharmaceuticals (Basel). 2024 Mar 22;17(4):408. doi: 10.3390/ph17040408 (PMC11053431; doi:10.3390/ph17040408)
Supplement: Supplementary file 1 [file pharmaceuticals-17-00408-s001.zip]

Archive with 1 entries (1 files):
- pharmaceuticals-2893219-supplementary.pdf
